# Supplementary material for: Targeting the Met-RIPK1 signaling axis to enforce apoptosis and necroptosis in colorectal cancer
Source: Cell Death Dis. 2025 Oct 20;16(1):733. doi: 10.1038/s41419-025-08054-5 (PMC12537949; doi:10.1038/s41419-025-08054-5)
Supplement: Supplementary file 9 — Supplemental Table S1 [file 41419_2025_8054_MOESM9_ESM.xlsx]

## Sheet: Tabelle1
Name	Sequence 1 (5' to 3')	Sequence 2 (5' to 3')
RIPK1	CACCG gctcctgggcgtcatcatag	CACCG ctccatgtactccatcacca
RIPK3	CACCG ttacctgcacgaccagaacc	CACCG gcaggacgttggatggcttg
MLKL	CACCG gcaatagatccaatatctgc	CAACG gaagctgagtgatgtctgga
TNFR1	CACCG ggggcaggatacggactgca	CACCG tggacagtcattgtacaagt
