# Supplementary material for: Targeting the Met-RIPK1 signaling axis to enforce apoptosis and necroptosis in colorectal cancer
Source: Cell Death Dis. 2025 Oct 20;16(1):733. doi: 10.1038/s41419-025-08054-5 (PMC12537949; doi:10.1038/s41419-025-08054-5)
Supplement: Supplementary file 10 — Supplemental Table S2 [file 41419_2025_8054_MOESM10_ESM.xlsx]

## Sheet: Tabelle1
Name	forward (5'-3')	reverse (5'-3')
Actin	CCTAAAAGCCACCCCACTTCTC	ATGCTATCACCTCCCCTGTGTG
RIPK1	AATTTCCCAGGCAGTTGTTG	CATTTCCTGTTCCCTCTCCA
RIPK3	AAGAGGAGCAGGTTCCACAA	CCAGGACTTGGTGTTCCAGT
MLKL	GACAGGCGAGCTTTCCAGAT	CCTGCATGCATTTTGGTGGT
cMet	CGGACCCAATCATGAGCACTGC	GTCAACGCGCTGCAAAGCTG
cIAP1	GCATTTTCCCAACTGTCCAT	ATTCGAGCTGCATGTGTCTG
cIAP2	CAACAGATCTGGCAAAAGCA	ATTTTCCACCACAGGCAAAG
TNF	CCTGTGAGGAGGACGAACAT	GGTTGAGGGTGTCTGAAGGA
TNFR	ACCAAGTGCCACAAAGGAAC	GTTTTCTGAAGCGGTGAAGG
A20	TGCACACTGTGTTTCATCGAG	ACGCTGTGGGACTGACTTTC
CYLD	TGGGAAGAAGAAAGGCATCCAGGGT	ACACAGTGTCCAGAACAGAACT
FLIP-L	CCTAGGAATCTGCCTGATAATCGA	TGGGATATACCATGCATACTGAGATG
HGF	GTAAATGGGATTCCAACACGAACAA	TGTCGTGCAGTAAGAACCCAACTC
